# Supplementary material for: Spatio-Temporal Variation and Influencing Factors of the Coupling Coordination Degree of Production-Living-Ecological Space in China
Source: Int J Environ Res Public Health. 2022 Aug 20;19(16):10370. doi: 10.3390/ijerph191610370 (PMC9407956; doi:10.3390/ijerph191610370)
Supplement: Supplementary file 1 [file ijerph-19-10370-s001.zip]

Archive with 1 entries (1 files):
- ijerph-1842594-supplementary.pdf
